# Supplementary material for: Astaxanthin Inhibits H2O2-Induced Excessive Mitophagy and Apoptosis in SH-SY5Y Cells by Regulation of Akt/mTOR Activation
Source: Mar Drugs. 2024 Jan 24;22(2):57. doi: 10.3390/md22020057 (PMC10890442; doi:10.3390/md22020057)
Supplement: Supplementary file 1 [file marinedrugs-22-00057-s001.zip]

Archive with 1 entries (1 files):
- marinedrugs-2798737-supplementary.pdf
